# Supplementary material for: Genome-Wide Identification and Evolutionary Analysis of NBS-LRR Genes From Dioscorea rotundata
Source: Front Genet. 2020 May 7;11:484. doi: 10.3389/fgene.2020.00484 (PMC7224235; doi:10.3389/fgene.2020.00484)
Supplement: TABLE S1 — Detailed features of identified NBS-LRR genes. [file Table_1.XLS]

## Sheet: Table S1
Table S1. Detailed features of identified NBS-LRR genes.
locus	gene name	domain structure	duplication type
chr_1_locus_1	Dr17083.1	CN	dispersed or ectopic
chr_2_locus_2	Dr15207.1	NL	tandem duplication
chr_2_locus_3	Dr15208.1	ID-CN	tandem duplication
chr_2_locus_4	Dr16719.1	NL	tandem duplication
	Dr16718.1	NL	tandem duplication
	Dr16717.1	CN	tandem duplication
	Dr16715.1	N	tandem duplication
	Dr16712.1	CNL	tandem duplication
	Dr17357.1	CNL	tandem duplication
	Dr17359.1	N	tandem duplication
chr_2_locus_5	Dr19875.1	CNL	tandem duplication
chr_2_locus_6	Dr03747.1	CNL	dispersed or ectopic
chr_2_locus_7	Dr03823.1	CNL	dispersed or ectopic
chr_2_locus_8	Dr02602.1	CNL	dispersed or ectopic
chr_2_locus_9	Dr16746.1	CNL-ID	tandem duplication
	Dr16745.1	NL	tandem duplication
	Dr16744.1	CN	tandem duplication
	Dr15934.1	N	dispersed or ectopic
chr_3_locus_10	Dr22114.1	CN-ID-ID-CNL	tandem duplication
chr_3_locus_11	Dr22116.1	ID-CN-ID	tandem duplication
	Dr22118.1	N	tandem duplication
	Dr22121.1	CN	tandem duplication
chr_3_locus_12	Dr12955.1	CNL	dispersed or ectopic
	Dr12975.1	NL	tandem duplication
	Dr12977.1	CNL	tandem duplication
	Dr12978.1	NL	tandem duplication
	Dr12979.1	N	tandem duplication
	Dr12982.1	N	tandem duplication
	Dr12983.1	CNL	tandem duplication
	Dr12984.1	CNL	tandem duplication
	Dr12985.1	N	tandem duplication
	Dr13703.1	N	tandem duplication
	Dr13702.1	N	tandem duplication
	Dr13701.1	N	tandem duplication
	Dr13699.1	N	tandem duplication
	Dr13698.1	N	tandem duplication
	Dr13696.1	CNL	segmental duplication
	Dr13695.1	CNL	tandem duplication
	Dr13694.1	CNL	segmental duplication
	Dr13693.1	CN	tandem duplication
	Dr13692.1	N	tandem duplication
	Dr13690.1	CNL	dispersed or ectopic
	Dr13689.1	NL	tandem duplication
	Dr13679.1	CNL	segmental duplication
	Dr13676.1	CNL	tandem duplication
chr_3_locus_13	Dr20028.1	N	dispersed or ectopic
chr_3_locus_14	Dr13472.1	N	tandem duplication
	Dr13470.1	CN	tandem duplication
	Dr13468.1	CN	tandem duplication
	Dr13465.1	N	tandem duplication
	Dr13464.1	N	tandem duplication
	Dr13463.1	N	tandem duplication
	Dr13461.1	N	tandem duplication
	Dr13460.1	N	tandem duplication
chr_3_locus_15	Dr13427.1	CN	tandem duplication
	Dr13423.1	CN	tandem duplication
	Dr13422.1	CNL	tandem duplication
chr_3_locus_16	Dr18435.1	CNL-ID-ID-ID	dispersed or ectopic
chr_3_locus_17	Dr11472.1	CN	dispersed or ectopic
chr_4_locus_18	Dr08423.1	NL	dispersed or ectopic
chr_4_locus_19	Dr12225.1	CNL	dispersed or ectopic
chr_5_locus_20	Dr06256.1	N	dispersed or ectopic
chr_6_locus_21	Dr14753.1	CNL	dispersed or ectopic
chr_6_locus_22	Dr15123.1	CNL	dispersed or ectopic
chr_7_locus_23	Dr08535.1	N	dispersed or ectopic
chr_7_locus_24	Dr18401.1	NL	tandem duplication
	Dr18402.1	CN	tandem duplication
	Dr18405.1	CNL	tandem duplication
	Dr18407.1	CN	tandem duplication
	Dr18414.1	NL	tandem duplication
	Dr18417.1	ID-NL	tandem duplication
chr_7_locus_25	Dr22019.1	CNL-ID	tandem duplication
	Dr22021.1	N	tandem duplication
	Dr22025.1	NL	tandem duplication
chr_7_locus_26	Dr18372.1	N	tandem duplication
	Dr18375.1	N-ID	tandem duplication
	Dr18376.1	CNL	tandem duplication
	Dr18377.1	CNL	tandem duplication
chr_7_locus_27	Dr12039.1	CNL	tandem duplication
	Dr12034.1	CNL	tandem duplication
chr_7_locus_28	Dr12013.1	NL	tandem duplication
	Dr12008.1	CNL	tandem duplication
chr_8_locus_29	Dr00614.1	CNL	dispersed or ectopic
chr_8_locus_30	Dr00597.1	NL	dispersed or ectopic
chr_8_locus_31	Dr03139.1	CNL	tandem duplication
	Dr03137.1	CNL	tandem duplication
chr_8_locus_32	Dr04786.1	CNL	tandem duplication
	Dr04787.1	NL	tandem duplication
chr_8_locus_33	Dr04806.1	N	segmental duplication
chr_8_locus_34	Dr04825.1	NL	tandem duplication
	Dr04833.1	NL	segmental duplication
	Dr04835.1	N	tandem duplication
	Dr04837.1	N	tandem duplication
	Dr04839.1	N	tandem duplication
	Dr04840.1	NL	segmental duplication
chr_8_locus_35	Dr04766.1	CN	dispersed or ectopic
chr_8_locus_36	Dr07827.1	NL	tandem duplication
	Dr07824.1	NL	tandem duplication
chr_8_locus_37	Dr07804.1	CNL	tandem duplication
	Dr07803.1	CN	tandem duplication
	Dr07800.1	N	tandem duplication
	Dr07798.1	NL	tandem duplication
chr_8_locus_38	Dr16097.1	RNL	dispersed or ectopic
chr_9_locus_39	Dr06568.1	CNL	dispersed or ectopic
chr_10_locus_40	Dr17224.1	N	dispersed or ectopic
chr_10_locus_41	Dr17225.1	CN	dispersed or ectopic
chr_10_locus_42	Dr08231.1	CN	dispersed or ectopic
chr_12_locus_43	Dr00130.1	CNL	dispersed or ectopic
chr_13_locus_44	Dr15823.1	CN	tandem duplication
chr_13_locus_45	Dr15822.1	CNL	tandem duplication
chr_13_locus_46	Dr20141.1	CN	tandem duplication
	Dr20142.1	NLN	segmental duplication
	Dr20144.1	N	tandem duplication
	Dr20145.1	N	segmental duplication
	Dr20146.1	N-ID	tandem duplication
	Dr20147.1	NL	tandem duplication
chr_13_locus_47	Dr22335.1	CN	tandem duplication
chr_13_locus_48	Dr20555.1	CN	tandem duplication
	Dr20550.1	ID-ID-N	tandem duplication
	Dr20549.1	CN	dispersed or ectopic
	Dr19142.1	CNL	segmental duplication
	Dr19140.1	CN	segmental duplication
	Dr19137.1	CNL	segmental duplication
	Dr19133.1	NL	segmental duplication
	Dr23447.1	N	dispersed or ectopic
	Dr15944.1	CNL	tandem duplication
	Dr15941.1	CN	tandem duplication
	Dr22837.1	NL	segmental duplication
	Dr22836.1	CNL	segmental duplication
	Dr22835.1	CNL	tandem duplication
	Dr22834.1	ID-N	tandem duplication
	Dr15852.1	CN	tandem duplication
chr_13_locus_49	Dr06113.1	CNL	dispersed or ectopic
chr_13_locus_50	Dr21013.1	CNL	dispersed or ectopic
chr_14_locus_51	Dr08710.1	CNL	dispersed or ectopic
chr_15_locus_52	Dr19501.1	CNL	tandem duplication
chr_15_locus_53	Dr04353.1	CNL	dispersed or ectopic
chr_15_locus_54	Dr14003.1	LNLNL	tandem duplication
	Dr14004.1	CNL	tandem duplication
	Dr14005.1	CNL	tandem duplication
	Dr14007.1	CNL	tandem duplication
chr_15_locus_55	Dr04419.1	CNL	tandem duplication
	Dr04418.1	NL	tandem duplication
chr_16_locus_56	Dr16861.1	CNL	tandem duplication
chr_16_locus_57	Dr16860.1	CNL	tandem duplication
chr_16_locus_58	Dr21132.1	CNL	segmental duplication
	Dr21133.1	CNL	segmental duplication
	Dr21134.1	NL	tandem duplication
	Dr21135.1	CNL	tandem duplication
	Dr21136.1	CNL	tandem duplication
chr_16_locus_59	Dr10363.1	CN	tandem duplication
	Dr10364.1	CNL	segmental duplication
	Dr10365.1	CNL	tandem duplication
	Dr10367.1	CNL	segmental duplication
chr_16_locus_60	Dr00986.1	CNL	tandem duplication
chr_16_locus_61	Dr02545.1	CNL-ID	dispersed or ectopic
chr_18_locus_62	Dr18626.1	N	tandem duplication
chr_18_locus_63	Dr18621.1	N	dispersed or ectopic
chr_18_locus_64	Dr06661.1	N	dispersed or ectopic
chr_18_locus_65	Dr06727.1	CN	dispersed or ectopic
	Dr06729.1	CN	dispersed or ectopic
chr_18_locus_66	Dr12365.1	NL	tandem duplication
	Dr12366.1	CNL-ID	tandem duplication
chr_18_locus_67	Dr12467.1	CNL	dispersed or ectopic
chr_21_locus_68	Dr16528.1	NL	tandem duplication
	Dr16523.1	CN	tandem duplication
	Dr16522.1	CNNL	tandem duplication
