# Supplementary material for: Genome-Wide Identification and Evolutionary Analysis of NBS-LRR Genes From Dioscorea rotundata
Source: Front Genet. 2020 May 7;11:484. doi: 10.3389/fgene.2020.00484 (PMC7224235; doi:10.3389/fgene.2020.00484)
Supplement: TABLE S3 — NBS-LRR genes identified from Trichopus zeylanicus. [file Table_3.XLS]

## Sheet: At_NBS-LRR_seq.fasfirst_round_b
Table S3. NBS-LRR genes identified from Trichopus zeylanicus.
Gene name	subclass
Trichopus_zeylanicus_evm.model.jcf7180002766646.25	RNL
Trichopus_zeylanicus_evm.model.jcf7180002766733.34	CNL
Trichopus_zeylanicus_evm.model.jcf7180002781122.55	CNL
Trichopus_zeylanicus_evm.model.jcf7180002766391.225	CNL
Trichopus_zeylanicus_evm.model.jcf7180002767837.40	CNL
Trichopus_zeylanicus_evm.model.jcf7180002768981.18	CNL
Trichopus_zeylanicus_evm.model.jcf7180002757920.10	CNL
Trichopus_zeylanicus_evm.model.jcf7180002757825.14	CNL
Trichopus_zeylanicus_evm.model.jcf7180002781637.257	CNL
Trichopus_zeylanicus_evm.model.jcf7180002766565.5	CNL
Trichopus_zeylanicus_evm.model.jcf7180002769359.18	CNL
Trichopus_zeylanicus_evm.model.jcf7180002757905.79	CNL
Trichopus_zeylanicus_evm.model.jcf7180002773596.249	CNL
Trichopus_zeylanicus_evm.model.jcf7180002766439.116	CNL
Trichopus_zeylanicus_evm.model.jcf7180002760513.1	CNL
Trichopus_zeylanicus_evm.model.jcf7180002766465.125	CNL
Trichopus_zeylanicus_evm.model.jcf7180002779460.75	CNL
Trichopus_zeylanicus_evm.model.jcf7180002759578.9	CNL
Trichopus_zeylanicus_evm.model.jcf7180002769024.9	CNL
Trichopus_zeylanicus_evm.model.jcf7180002781095.81	CNL
Trichopus_zeylanicus_evm.model.jcf7180002758174.115	CNL
Trichopus_zeylanicus_evm.model.jcf7180002757863.34	CNL
Trichopus_zeylanicus_evm.model.jcf7180002781123.32	CNL
Trichopus_zeylanicus_evm.model.jcf7180002766439.117	CNL
Trichopus_zeylanicus_evm.model.jcf7180002767447.58	CNL
Trichopus_zeylanicus_evm.model.jcf7180002768270.40	CNL
Trichopus_zeylanicus_evm.model.jcf7180002781308.209	CNL
Trichopus_zeylanicus_evm.model.jcf7180002766733.66	CNL
Trichopus_zeylanicus_evm.model.jcf7180002781123.43	CNL
Trichopus_zeylanicus_evm.model.jcf7180002768154.27	CNL
Trichopus_zeylanicus_evm.model.jcf7180002767016.4	CNL
Trichopus_zeylanicus_evm.model.jcf7180002767082.5	CNL
Trichopus_zeylanicus_evm.model.jcf7180002757905.91	CNL
Trichopus_zeylanicus_evm.model.jcf7180002766745.78	CNL
Trichopus_zeylanicus_evm.model.jcf7180002781123.51	CNL
Trichopus_zeylanicus_evm.model.jcf7180002767837.20	CNL
Trichopus_zeylanicus_evm.model.jcf7180002773596.247	CNL
Trichopus_zeylanicus_evm.model.jcf7180002766655.50	CNL
Trichopus_zeylanicus_evm.model.jcf7180002781697.3	CNL
Trichopus_zeylanicus_evm.model.jcf7180002758275.54	CNL
Trichopus_zeylanicus_evm.model.jcf7180002767553.70	CNL
Trichopus_zeylanicus_evm.model.jcf7180002757865.128	CNL
Trichopus_zeylanicus_evm.model.jcf7180002781637.183	CNL
Trichopus_zeylanicus_evm.model.jcf7180002769359.19	CNL
Trichopus_zeylanicus_evm.model.jcf7180002759612.49	CNL
Trichopus_zeylanicus_evm.model.jcf7180002774463.111	CNL
Trichopus_zeylanicus_evm.model.jcf7180002759603.40	CNL
Trichopus_zeylanicus_evm.model.jcf7180002759584.51	CNL
Trichopus_zeylanicus_evm.model.jcf7180002757817.47	CNL
Trichopus_zeylanicus_evm.model.jcf7180002781633.49	CNL
Trichopus_zeylanicus_evm.model.jcf7180002759592.10	CNL
Trichopus_zeylanicus_evm.model.jcf7180002766797.10	CNL
Trichopus_zeylanicus_evm.model.jcf7180002768185.19	CNL
Trichopus_zeylanicus_evm.model.jcf7180002781122.57	CNL
Trichopus_zeylanicus_evm.model.jcf7180002767837.15	CNL
Trichopus_zeylanicus_evm.model.jcf7180002766920.3	CNL
Trichopus_zeylanicus_evm.model.jcf7180002759586.67	CNL
Trichopus_zeylanicus_evm.model.jcf7180002773596.404	CNL
Trichopus_zeylanicus_evm.model.jcf7180002758006.141	CNL
Trichopus_zeylanicus_evm.model.jcf7180002766635.18	CNL
Trichopus_zeylanicus_evm.model.jcf7180002767837.42	CNL
Trichopus_zeylanicus_evm.model.jcf7180002781095.80	CNL
Trichopus_zeylanicus_evm.model.jcf7180002781358.73	CNL
Trichopus_zeylanicus_evm.model.jcf7180002757882.122	CNL
Trichopus_zeylanicus_evm.model.jcf7180002766358.152	CNL
Trichopus_zeylanicus_evm.model.jcf7180002757905.46	CNL
Trichopus_zeylanicus_evm.model.jcf7180002767837.19	CNL
Trichopus_zeylanicus_evm.model.jcf7180002758006.113	CNL
Trichopus_zeylanicus_evm.model.jcf7180002757818.36	CNL
Trichopus_zeylanicus_evm.model.jcf7180002781327.287	CNL
Trichopus_zeylanicus_evm.model.jcf7180002766655.55	CNL
Trichopus_zeylanicus_evm.model.jcf7180002758174.116	CNL
Trichopus_zeylanicus_evm.model.jcf7180002767082.14	CNL
Trichopus_zeylanicus_evm.model.jcf7180002766745.79	CNL
Trichopus_zeylanicus_evm.model.jcf7180002767435.47	CNL
Trichopus_zeylanicus_evm.model.jcf7180002758174.122	CNL
Trichopus_zeylanicus_evm.model.jcf7180002769240.4	CNL
Trichopus_zeylanicus_evm.model.jcf7180002757818.267	CNL
Trichopus_zeylanicus_evm.model.jcf7180002781095.61	CNL
Trichopus_zeylanicus_evm.model.jcf7180002767105.81	CNL
Trichopus_zeylanicus_evm.model.jcf7180002766439.42	CNL
Trichopus_zeylanicus_evm.model.jcf7180002780891.66	CNL
Trichopus_zeylanicus_evm.model.jcf7180002780891.44	CNL
Trichopus_zeylanicus_evm.model.jcf7180002766358.150	CNL
Trichopus_zeylanicus_evm.model.jcf7180002767156.18	CNL
Trichopus_zeylanicus_evm.model.jcf7180002767136.32	CNL
Trichopus_zeylanicus_evm.model.jcf7180002767207.36	CNL
