# Supplementary material for: Genome-Wide Identification and Evolutionary Analysis of NBS-LRR Genes From Dioscorea rotundata
Source: Front Genet. 2020 May 7;11:484. doi: 10.3389/fgene.2020.00484 (PMC7224235; doi:10.3389/fgene.2020.00484)
Supplement: TABLE S4 — Ka and Ks values of Dioscorea rotundata NBS-LRR pairs. [file Table_4.XLS]

## Sheet: Sheet1
Table S4. Ka and Ks values of Dioscorea rotundata NBS-LRR pairs.
Seq1	Seq2	Ks	Ka	Ka/ks
Dr02602.1	Dr08231.1	0.2488	0.2492	1.00161
Dr02602.1	Dr14005.1	0.2423	0.2172	0.896409
Dr02602.1	Dr03823.1	0.254	0.2141	0.842913
Dr02602.1	Dr03747.1	0.2653	0.2193	0.826611
Dr02602.1	Dr14753.1	0.2507	0.1939	0.773434
Dr08231.1	Dr03747.1	0.2541	0.1851	0.728453
Dr08231.1	Dr14753.1	0.2601	0.1836	0.705882
Dr08231.1	Dr14005.1	0.2801	0.1911	0.682256
Dr03747.1	Dr03823.1	0.1016	0.0662	0.651575
Dr08231.1	Dr03823.1	0.2485	0.157	0.631791
Dr14753.1	Dr14005.1	0.2403	0.1439	0.598835
Dr14005.1	Dr03823.1	0.1971	0.1151	0.583968
Dr14753.1	Dr03823.1	0.2664	0.1482	0.556306
Dr14753.1	Dr03747.1	0.2908	0.156	0.536451
Dr14005.1	Dr03747.1	0.2222	0.116	0.522052
Dr14007.1	Dr03823.1	1.1383	0.3821	0.335676
Dr14007.1	Dr14753.1	1.263	0.3871	0.306492
Dr14007.1	Dr02602.1	1.466	0.4218	0.287722
Dr14007.1	Dr03747.1	1.3545	0.3896	0.287634
Dr14007.1	Dr14005.1	1.4285	0.3919	0.274344
Dr14007.1	Dr08231.1	1.5974	0.4155	0.26011
Dr16717.1	Dr16718.1	0.1477	0.1314	0.889641
Dr17357.1	Dr16718.1	0.2239	0.1556	0.694953
Dr16712.1	Dr16718.1	0.2243	0.1533	0.68346
Dr12225.1	Dr08423.1	0.1434	0.0948	0.661088
Dr16719.1	Dr08423.1	0.2029	0.1303	0.642188
Dr15123.1	Dr08423.1	0.2586	0.1585	0.612916
Dr17357.1	Dr16715.1	0.3473	0.2091	0.602073
Dr16717.1	Dr16715.1	0.3653	0.2123	0.581166
Dr16718.1	Dr12225.1	0.5087	0.2955	0.580892
Dr17357.1	Dr16717.1	0.0702	0.0407	0.579772
Dr16718.1	Dr16715.1	0.5605	0.3121	0.556824
Dr15123.1	Dr16715.1	0.2825	0.1571	0.556106
Dr16712.1	Dr16715.1	0.3749	0.2078	0.554281
Dr16712.1	Dr08423.1	0.3761	0.2079	0.552779
Dr16718.1	Dr16719.1	0.5556	0.2971	0.534737
Dr16718.1	Dr15123.1	0.5607	0.299	0.533262
Dr16719.1	Dr16715.1	0.2301	0.1215	0.528031
Dr08423.1	Dr16715.1	0.2005	0.1014	0.505736
Dr16717.1	Dr08423.1	0.4235	0.2125	0.501771
Dr17357.1	Dr08423.1	0.419	0.2084	0.497375
Dr15123.1	Dr12225.1	0.2164	0.1059	0.489372
Dr16712.1	Dr12225.1	0.3666	0.177	0.482815
Dr16718.1	Dr08423.1	0.626	0.2981	0.476198
Dr17357.1	Dr12225.1	0.3823	0.1782	0.466126
Dr16717.1	Dr12225.1	0.3958	0.1803	0.455533
Dr16712.1	Dr16717.1	0.0852	0.0369	0.433099
Dr16717.1	Dr16719.1	0.42	0.1779	0.423571
Dr16717.1	Dr15123.1	0.4439	0.1758	0.396035
Dr16712.1	Dr15123.1	0.4362	0.1725	0.395461
Dr17357.1	Dr15123.1	0.4472	0.1704	0.381038
Dr17357.1	Dr16719.1	0.4382	0.1651	0.376769
Dr16712.1	Dr16719.1	0.4513	0.1672	0.370485
Dr12225.1	Dr16715.1	0.2117	0.0782	0.369391
Dr16719.1	Dr12225.1	0.1628	0.0581	0.35688
Dr15123.1	Dr16719.1	0.1736	0.0596	0.343318
Dr16712.1	Dr17357.1	0.0627	0.0109	0.173844
Dr03137.1	Dr03139.1	0.1746	0.127	0.727377
Dr20555.1	Dr20142.1	0.2097	0.2199	1.04864
Dr20555.1	Dr22335.1	0.1361	0.1421	1.04409
Dr20555.1	Dr21013.1	0.1777	0.1842	1.03658
Dr19137.1	Dr19140.1	0.2879	0.2675	0.929142
Dr20555.1	Dr08710.1	0.1616	0.1488	0.920792
Dr20550.1	Dr20555.1	0.2014	0.1805	0.896226
Dr22335.1	Dr21013.1	0.1553	0.1368	0.880876
Dr19137.1	Dr15941.1	0.3208	0.2684	0.836658
Dr20555.1	Dr19137.1	0.2482	0.2064	0.831587
Dr22837.1	Dr20555.1	0.3061	0.2531	0.826854
Dr15852.1	Dr19137.1	0.0687	0.0568	0.826783
Dr20555.1	Dr15941.1	0.4747	0.3914	0.824521
Dr20555.1	Dr15852.1	0.2614	0.2148	0.821729
Dr20555.1	Dr19140.1	0.4813	0.3933	0.817162
Dr22335.1	Dr08710.1	0.1447	0.118	0.81548
Dr20550.1	Dr15941.1	0.4492	0.3565	0.793633
Dr22335.1	Dr15852.1	0.2601	0.2062	0.792772
Dr15944.1	Dr19137.1	0.1307	0.1034	0.791125
Dr15944.1	Dr19140.1	0.3381	0.2668	0.789116
Dr20550.1	Dr19140.1	0.4608	0.3607	0.782769
Dr22837.1	Dr20142.1	0.2982	0.2334	0.782696
Dr08710.1	Dr21013.1	0.1494	0.1168	0.781794
Dr22837.1	Dr19140.1	0.5323	0.4122	0.774375
Dr15852.1	Dr15941.1	0.3249	0.2445	0.752539
Dr22335.1	Dr19137.1	0.2468	0.1833	0.742707
Dr22837.1	Dr19137.1	0.3101	0.2273	0.732989
Dr20550.1	Dr08710.1	0.2145	0.157	0.731935
Dr15852.1	Dr19140.1	0.3127	0.2285	0.730732
Dr22835.1	Dr19140.1	1.013	0.7314	0.722014
Dr20555.1	Dr15944.1	0.3118	0.2234	0.716485
Dr22837.1	Dr15852.1	0.3217	0.2272	0.706248
Dr21013.1	Dr19137.1	0.2879	0.2026	0.703717
Dr15944.1	Dr15941.1	0.376	0.2639	0.701862
Dr20142.1	Dr19137.1	0.2026	0.141	0.695953
Dr22837.1	Dr15941.1	0.5742	0.3987	0.694357
Dr22837.1	Dr21013.1	0.3919	0.2711	0.691758
Dr08710.1	Dr15852.1	0.3016	0.2076	0.688329
Dr20550.1	Dr21013.1	0.2508	0.1708	0.681021
Dr21013.1	Dr15941.1	0.5247	0.357	0.680389
Dr22335.1	Dr20142.1	0.251	0.1707	0.68008
Dr08710.1	Dr20142.1	0.2648	0.1787	0.674849
Dr22335.1	Dr15941.1	0.5679	0.3806	0.670188
Dr22837.1	Dr22335.1	0.3453	0.231	0.668983
Dr22335.1	Dr19140.1	0.5829	0.3882	0.66598
Dr20142.1	Dr19140.1	0.4385	0.2918	0.66545
Dr21013.1	Dr15852.1	0.3139	0.2079	0.662313
Dr20142.1	Dr15852.1	0.2352	0.1547	0.657738
Dr15941.1	Dr19140.1	0.3176	0.208	0.654912
Dr21013.1	Dr19140.1	0.5671	0.3693	0.651208
Dr15944.1	Dr15852.1	0.1535	0.0999	0.650814
Dr20550.1	Dr19137.1	0.336	0.2179	0.648512
Dr22835.1	Dr22836.1	1.0421	0.6677	0.640725
Dr20142.1	Dr15941.1	0.4745	0.301	0.634352
Dr20550.1	Dr15944.1	0.3318	0.2097	0.632007
Dr20550.1	Dr20142.1	0.3184	0.2011	0.631595
Dr22835.1	Dr15941.1	1.1293	0.7118	0.630302
Dr22837.1	Dr20550.1	0.3912	0.2453	0.627045
Dr21013.1	Dr15944.1	0.3695	0.2287	0.618945
Dr22835.1	Dr20146.1	1.0033	0.6205	0.618459
Dr08710.1	Dr15941.1	0.5455	0.3371	0.617965
Dr22837.1	Dr08710.1	0.3736	0.2303	0.616435
Dr20142.1	Dr15944.1	0.2432	0.1474	0.606086
Dr22837.1	Dr15944.1	0.4367	0.264	0.604534
Dr20550.1	Dr15852.1	0.3584	0.2153	0.600725
Dr08710.1	Dr19140.1	0.5926	0.3555	0.599899
Dr08710.1	Dr19137.1	0.2861	0.1706	0.596295
Dr08710.1	Dr15944.1	0.3338	0.1971	0.590473
Dr20550.1	Dr22335.1	0.2334	0.1358	0.581834
Dr22835.1	Dr15944.1	0.9331	0.5421	0.580967
Dr21013.1	Dr20142.1	0.3622	0.2092	0.577581
Dr20141.1	Dr19875.1	0.1946	0.1109	0.569887
Dr22335.1	Dr15944.1	0.3361	0.1908	0.567688
Dr20146.1	Dr22836.1	0.3468	0.1872	0.539792
Dr20146.1	Dr15944.1	0.9295	0.501	0.538999
Dr22836.1	Dr19140.1	1.0951	0.5853	0.534472
Dr22835.1	Dr15852.1	1.0387	0.5537	0.53307
Dr22835.1	Dr19137.1	1.0293	0.5469	0.531332
Dr20146.1	Dr19140.1	1.2274	0.6339	0.516458
Dr19142.1	Dr15941.1	1.0436	0.5291	0.506995
Dr20146.1	Dr20142.1	0.9512	0.481	0.505677
Dr20146.1	Dr15941.1	1.2618	0.6309	0.5
Dr20141.1	Dr15941.1	1.0577	0.5278	0.499007
Dr22835.1	Dr20142.1	1.0438	0.5131	0.491569
Dr20146.1	Dr20555.1	1.1107	0.5381	0.484469
Dr19875.1	Dr19140.1	1.1393	0.5437	0.477223
Dr22836.1	Dr20555.1	1.2325	0.5861	0.475538
Dr19875.1	Dr15941.1	1.1163	0.5292	0.474066
Dr20144.1	Dr20141.1	0.2861	0.135	0.471863
Dr20146.1	Dr19137.1	1.058	0.4968	0.469565
Dr22836.1	Dr20142.1	1.1468	0.5359	0.4673
Dr19142.1	Dr20141.1	0.1874	0.0865	0.46158
Dr22835.1	Dr20555.1	1.1988	0.552	0.46046
Dr20146.1	Dr22335.1	1.1777	0.5355	0.4547
Dr20146.1	Dr22837.1	1.137	0.5134	0.451539
Dr20146.1	Dr15852.1	1.0906	0.4826	0.442509
Dr22836.1	Dr22335.1	1.3095	0.5788	0.442001
Dr20146.1	Dr08710.1	1.1988	0.5233	0.43652
Dr22836.1	Dr15944.1	1.2349	0.5254	0.42546
Dr23447.1	Dr19140.1	1.3168	0.543	0.412363
Dr22836.1	Dr19137.1	1.2506	0.5109	0.408524
Dr19142.1	Dr19140.1	1.303	0.5283	0.405449
Dr20141.1	Dr19140.1	1.2656	0.5103	0.403208
Dr22836.1	Dr22837.1	1.3287	0.5347	0.402423
Dr22835.1	Dr22837.1	1.2986	0.52	0.400431
Dr22836.1	Dr15941.1	1.5158	0.6057	0.399591
Dr19875.1	Dr20555.1	1.2595	0.5018	0.398412
Dr22836.1	Dr08710.1	1.4074	0.5591	0.397257
Dr23447.1	Dr20555.1	1.2562	0.4986	0.396911
Dr22835.1	Dr22335.1	1.4019	0.5564	0.39689
Dr22835.1	Dr20550.1	1.4298	0.5636	0.394181
Dr20146.1	Dr20550.1	1.398	0.5507	0.39392
Dr20147.1	Dr20141.1	0.3282	0.1292	0.393662
Dr22836.1	Dr15852.1	1.3299	0.5195	0.390631
Dr22835.1	Dr21013.1	1.4282	0.5554	0.388881
Dr19875.1	Dr22836.1	1.5072	0.5677	0.376659
Dr22836.1	Dr20550.1	1.5591	0.5816	0.373036
Dr23447.1	Dr15941.1	1.4165	0.5258	0.371197
Dr23447.1	Dr22836.1	1.5651	0.579	0.369944
Dr20147.1	Dr22836.1	1.6124	0.5957	0.369449
Dr22835.1	Dr08710.1	1.3926	0.5104	0.366509
Dr20141.1	Dr23447.1	0.2955	0.1067	0.361083
Dr19142.1	Dr19875.1	0.2429	0.0865	0.356114
Dr20147.1	Dr19875.1	0.3551	0.1264	0.355956
Dr19142.1	Dr22836.1	1.5295	0.5411	0.353776
Dr20144.1	Dr20555.1	1.3454	0.4759	0.353724
Dr20141.1	Dr20555.1	1.3844	0.4858	0.35091
Dr20144.1	Dr15941.1	1.5503	0.5371	0.346449
Dr20144.1	Dr19142.1	0.3206	0.1086	0.33874
Dr19142.1	Dr20555.1	1.402	0.4746	0.338516
Dr20147.1	Dr19140.1	1.6399	0.5545	0.33813
Dr20147.1	Dr23447.1	0.3653	0.1222	0.33452
Dr19142.1	Dr23447.1	0.2805	0.0915	0.326203
Dr19875.1	Dr15944.1	1.2812	0.4134	0.322666
Dr22836.1	Dr21013.1	1.7497	0.5611	0.320684
Dr19875.1	Dr22335.1	1.368	0.4379	0.320102
Dr20146.1	Dr21013.1	1.7116	0.5438	0.317714
Dr20144.1	Dr19140.1	1.723	0.5474	0.317702
Dr20144.1	Dr20147.1	0.361	0.1146	0.317452
Dr23447.1	Dr22335.1	1.3823	0.4378	0.316719
Dr20147.1	Dr19142.1	0.3832	0.1205	0.314457
Dr19875.1	Dr22837.1	1.3543	0.4235	0.312708
Dr20147.1	Dr15941.1	1.7406	0.5358	0.307825
Dr20147.1	Dr20146.1	1.7805	0.5282	0.296658
Dr19875.1	Dr20550.1	1.5565	0.4617	0.296627
Dr23447.1	Dr22837.1	1.3512	0.3973	0.294035
Dr20141.1	Dr22837.1	1.4174	0.4146	0.292507
Dr20144.1	Dr22836.1	1.9084	0.5582	0.292496
Dr19142.1	Dr22837.1	1.4594	0.4224	0.289434
Dr20141.1	Dr15852.1	1.5043	0.4231	0.28126
Dr23447.1	Dr20146.1	1.8113	0.504	0.278253
Dr20141.1	Dr22836.1	2.0613	0.5714	0.277204
Dr19875.1	Dr19137.1	1.4838	0.4107	0.276789
Dr19142.1	Dr20146.1	1.8269	0.5051	0.276479
Dr20141.1	Dr20142.1	1.3449	0.3709	0.275783
Dr20141.1	Dr19137.1	1.456	0.3969	0.272596
Dr20147.1	Dr20555.1	1.7912	0.4872	0.271996
Dr20141.1	Dr15944.1	1.4829	0.3983	0.268595
Dr19875.1	Dr15852.1	1.6001	0.4293	0.268296
Dr20144.1	Dr15944.1	1.5224	0.4072	0.267472
Dr20141.1	Dr22335.1	1.5584	0.4166	0.267325
Dr20144.1	Dr22837.1	1.5135	0.4041	0.266997
Dr20144.1	Dr23447.1	0.3807	0.1003	0.263462
Dr23447.1	Dr20550.1	1.7772	0.4675	0.263054
Dr20144.1	Dr20146.1	1.8954	0.4944	0.260842
Dr19142.1	Dr15944.1	1.4581	0.3796	0.260339
Dr23447.1	Dr15944.1	1.5801	0.4091	0.258908
Dr19875.1	Dr23447.1	0.1909	0.049	0.256679
Dr19142.1	Dr19137.1	1.5053	0.3849	0.255697
Dr20144.1	Dr19875.1	0.3635	0.0928	0.255296
Dr19875.1	Dr20142.1	1.4654	0.3739	0.255152
Dr19142.1	Dr15852.1	1.6238	0.4107	0.252925
Dr19142.1	Dr22335.1	1.6624	0.4174	0.251083
Dr19142.1	Dr20550.1	1.7998	0.4471	0.248416
Dr19875.1	Dr20146.1	2.0102	0.4903	0.243906
Dr20144.1	Dr22335.1	1.7495	0.4261	0.243555
Dr23447.1	Dr20142.1	1.5459	0.3739	0.241866
Dr20141.1	Dr20550.1	1.8428	0.4383	0.237845
Dr23447.1	Dr19137.1	1.6956	0.4	0.235905
Dr20147.1	Dr20142.1	1.6913	0.3893	0.230178
Dr19875.1	Dr21013.1	1.7578	0.3999	0.2275
Dr19142.1	Dr20142.1	1.6057	0.3645	0.227004
Dr20147.1	Dr22335.1	1.8235	0.4128	0.226378
Dr20147.1	Dr19137.1	1.7887	0.4039	0.225806
Dr19142.1	Dr21013.1	1.7787	0.4015	0.225727
Dr23447.1	Dr15852.1	1.8847	0.4169	0.221202
Dr20141.1	Dr20146.1	2.2834	0.504	0.220723
Dr23447.1	Dr21013.1	1.8409	0.4054	0.220218
Dr19142.1	Dr08710.1	1.9354	0.4163	0.215098
Dr20141.1	Dr21013.1	1.8286	0.3854	0.210762
Dr20144.1	Dr15852.1	1.9652	0.4124	0.209851
Dr20144.1	Dr19137.1	1.9032	0.3898	0.204813
Dr19875.1	Dr08710.1	1.9474	0.3977	0.204221
Dr20144.1	Dr20142.1	1.9065	0.3823	0.200525
Dr20141.1	Dr08710.1	2.0383	0.4063	0.199333
Dr23447.1	Dr08710.1	2.0457	0.4074	0.199149
Dr20144.1	Dr20550.1	2.2432	0.4413	0.196728
Dr20147.1	Dr15944.1	1.9993	0.3876	0.193868
Dr20144.1	Dr21013.1	2.0554	0.3925	0.19096
Dr20147.1	Dr08710.1	2.296	0.4169	0.181577
Dr20147.1	Dr15852.1	2.3261	0.4202	0.180646
Dr20147.1	Dr22837.1	2.728	0.4314	0.158138
Dr20147.1	Dr21013.1	2.9563	0.4022	0.136048
Dr20144.1	Dr08710.1	3.1818	0.3955	0.124301
Dr19875.1	Dr22835.1	5.7403	0.4921	0.0857272
Dr07824.1	Dr07827.1	0.806	0.2733	0.339082
Dr10365.1	Dr10363.1	0.3649	0.1516	0.415456
Dr10365.1	Dr10364.1	0.2787	0.1062	0.381055
Dr16860.1	Dr00986.1	0.4643	0.176	0.379065
Dr00986.1	Dr10363.1	0.3257	0.1132	0.347559
Dr10363.1	Dr10364.1	0.1759	0.0599	0.340534
Dr00614.1	Dr06113.1	0.8513	0.2898	0.340421
Dr21133.1	Dr21135.1	0.1946	0.0659	0.338643
Dr16860.1	Dr10365.1	0.5088	0.1716	0.337264
Dr16860.1	Dr00130.1	0.5409	0.1812	0.334997
Dr16860.1	Dr10363.1	0.5925	0.1961	0.33097
Dr21132.1	Dr21135.1	0.1811	0.0593	0.327443
Dr00614.1	Dr00986.1	1.0517	0.3376	0.321004
Dr06113.1	Dr00130.1	0.985	0.3147	0.319492
Dr21136.1	Dr21135.1	0.1887	0.0598	0.316905
Dr16860.1	Dr16861.1	0.4961	0.156	0.314453
Dr06113.1	Dr16860.1	1.048	0.3295	0.314408
Dr00614.1	Dr16860.1	1.0923	0.3415	0.312643
Dr16860.1	Dr21136.1	0.5405	0.167	0.308973
Dr16860.1	Dr21135.1	0.5419	0.1669	0.30799
Dr21132.1	Dr21136.1	0.1742	0.0535	0.307118
Dr06113.1	Dr16861.1	0.9976	0.306	0.306736
Dr21132.1	Dr21133.1	0.2132	0.0643	0.301595
Dr10365.1	Dr00130.1	0.5147	0.1546	0.300369
Dr16860.1	Dr10364.1	0.5709	0.1702	0.298126
Dr16860.1	Dr21133.1	0.5612	0.1667	0.297042
Dr21136.1	Dr21133.1	0.2104	0.061	0.289924
Dr00614.1	Dr10364.1	1.1626	0.3341	0.287373
Dr06113.1	Dr00986.1	1.048	0.2989	0.28521
Dr00986.1	Dr00130.1	0.4656	0.1293	0.277706
Dr06113.1	Dr10365.1	1.044	0.2889	0.276724
Dr06113.1	Dr21133.1	1.1053	0.3041	0.275129
Dr06113.1	Dr21135.1	1.0679	0.2924	0.273808
Dr00614.1	Dr10363.1	1.3095	0.3569	0.272547
Dr10363.1	Dr21136.1	0.4824	0.1308	0.271144
Dr00986.1	Dr10364.1	0.3128	0.0844	0.269821
Dr06113.1	Dr10363.1	1.2589	0.3345	0.265708
Dr10365.1	Dr16861.1	0.5206	0.1382	0.265463
Dr06113.1	Dr10364.1	1.1404	0.3004	0.263416
Dr00614.1	Dr10365.1	1.2688	0.3317	0.261428
Dr06113.1	Dr21132.1	1.1543	0.2935	0.254267
Dr00130.1	Dr21135.1	0.401	0.099	0.246883
Dr10363.1	Dr00130.1	0.5392	0.1322	0.245178
Dr16860.1	Dr21132.1	0.6804	0.1664	0.244562
Dr10363.1	Dr16861.1	0.5642	0.1375	0.243708
Dr00614.1	Dr16861.1	1.3043	0.3167	0.242812
Dr10364.1	Dr16861.1	0.4994	0.1191	0.238486
Dr10363.1	Dr21135.1	0.5938	0.1391	0.234254
Dr00986.1	Dr21133.1	0.5575	0.1305	0.234081
Dr10363.1	Dr21133.1	0.6164	0.1441	0.233777
Dr06113.1	Dr21136.1	1.2237	0.283	0.231266
Dr10365.1	Dr21135.1	0.5129	0.1184	0.230844
Dr00130.1	Dr16861.1	0.3218	0.0742	0.230578
Dr10364.1	Dr00130.1	0.4836	0.1114	0.230356
Dr00130.1	Dr21133.1	0.4191	0.0957	0.228346
Dr16861.1	Dr21135.1	0.3787	0.0862	0.227621
Dr00986.1	Dr21136.1	0.5178	0.1178	0.227501
Dr00614.1	Dr00130.1	1.441	0.3237	0.224636
Dr10365.1	Dr00986.1	0.4209	0.0931	0.221193
Dr16861.1	Dr21133.1	0.4429	0.0965	0.217882
Dr00986.1	Dr21132.1	0.5405	0.1176	0.217576
Dr10365.1	Dr21133.1	0.596	0.1271	0.213255
Dr10363.1	Dr21132.1	0.6043	0.1287	0.212974
Dr00986.1	Dr16861.1	0.5519	0.1173	0.212539
Dr00614.1	Dr21132.1	1.4659	0.3115	0.212497
Dr10364.1	Dr21135.1	0.5358	0.1138	0.212393
Dr00986.1	Dr21135.1	0.5232	0.1105	0.2112
Dr10365.1	Dr21136.1	0.6234	0.131	0.210138
Dr00614.1	Dr21133.1	1.5079	0.3117	0.206711
Dr10365.1	Dr21132.1	0.6264	0.1286	0.2053
Dr00130.1	Dr21136.1	0.4107	0.0804	0.195763
Dr16861.1	Dr21136.1	0.4214	0.0808	0.191742
Dr00130.1	Dr21132.1	0.4494	0.0857	0.190699
Dr00614.1	Dr21135.1	1.6094	0.3046	0.189263
Dr10364.1	Dr21136.1	0.5707	0.1071	0.187664
Dr00614.1	Dr21136.1	1.6056	0.291	0.181241
Dr10364.1	Dr21133.1	0.6318	0.1145	0.181228
Dr10364.1	Dr21132.1	0.5716	0.1012	0.177047
Dr16861.1	Dr21132.1	0.4781	0.0807	0.168793
Dr18377.1	Dr22021.1	0.6162	0.5057	0.820675
Dr18376.1	Dr22021.1	0.648	0.5044	0.778395
Dr22019.1	Dr22021.1	0.642	0.496	0.772586
Dr22019.1	Dr18376.1	0.2368	0.1405	0.593328
Dr22019.1	Dr18377.1	0.2204	0.1251	0.567604
Dr18407.1	Dr22021.1	1.0392	0.5852	0.563125
Dr18414.1	Dr22021.1	1.0729	0.5976	0.556995
Dr18376.1	Dr18377.1	0.2504	0.1287	0.513978
Dr18401.1	Dr22021.1	1.2077	0.6055	0.501366
Dr18407.1	Dr22019.1	0.5491	0.2385	0.434347
Dr18407.1	Dr18376.1	0.5741	0.2354	0.410033
Dr18401.1	Dr18407.1	0.1858	0.0726	0.390743
Dr18414.1	Dr18376.1	0.6405	0.2434	0.380016
Dr18414.1	Dr22019.1	0.6788	0.2473	0.364319
Dr18407.1	Dr18414.1	0.1738	0.0607	0.349252
Dr18407.1	Dr18377.1	0.6464	0.2216	0.342822
Dr18401.1	Dr22019.1	0.7317	0.2407	0.32896
Dr18401.1	Dr18414.1	0.2319	0.0753	0.324709
Dr18401.1	Dr18376.1	0.7452	0.2401	0.322195
Dr18414.1	Dr18377.1	0.7206	0.2293	0.318207
Dr18401.1	Dr18377.1	0.7838	0.2302	0.293697
Dr07803.1	Dr07804.1	0.2507	0.0667	0.266055
Dr04418.1	Dr04419.1	1.369	0.3742	0.273338
Dr12955.1	Dr15823.1	0.2744	0.2038	0.742711
Dr12955.1	Dr15822.1	0.3191	0.2359	0.739267
Dr13427.1	Dr12955.1	0.3129	0.2186	0.698626
Dr06727.1	Dr15823.1	0.6032	0.4142	0.686671
Dr06727.1	Dr15822.1	0.6151	0.3894	0.633068
Dr13427.1	Dr15823.1	0.3379	0.2105	0.622965
Dr17083.1	Dr15822.1	0.834	0.4484	0.53765
Dr06727.1	Dr13427.1	0.6798	0.3611	0.531186
Dr06727.1	Dr12955.1	0.7226	0.3733	0.516607
Dr15822.1	Dr15823.1	0.2259	0.1151	0.509517
Dr13427.1	Dr15822.1	0.3815	0.1935	0.507208
Dr06727.1	Dr17083.1	0.8877	0.4496	0.506477
Dr17083.1	Dr12955.1	0.7641	0.3772	0.493653
Dr17083.1	Dr15823.1	0.9236	0.4395	0.475855
Dr16745.1	Dr12366.1	1.4926	0.6323	0.423623
Dr16745.1	Dr12365.1	1.4998	0.63	0.420056
Dr12366.1	Dr13427.1	1.4293	0.5624	0.393479
Dr18621.1	Dr17083.1	1.7227	0.6708	0.389389
Dr12366.1	Dr12955.1	1.5108	0.5771	0.381983
Dr16745.1	Dr13427.1	1.7648	0.6702	0.37976
Dr12365.1	Dr15822.1	1.6528	0.614	0.371491
Dr12365.1	Dr12955.1	1.6203	0.5987	0.369499
Dr18621.1	Dr12955.1	1.7261	0.6152	0.35641
Dr12365.1	Dr15823.1	1.7596	0.6217	0.353319
Dr16745.1	Dr12955.1	1.9363	0.6809	0.35165
Dr17083.1	Dr13427.1	1.1077	0.3883	0.350546
Dr12366.1	Dr15823.1	1.7363	0.5888	0.339112
Dr12366.1	Dr15822.1	1.7865	0.5875	0.328855
Dr16745.1	Dr15823.1	2.2295	0.7274	0.326261
Dr12365.1	Dr13427.1	1.7993	0.5857	0.325515
Dr12365.1	Dr06727.1	1.9297	0.6262	0.324506
Dr12366.1	Dr06727.1	1.9032	0.609	0.319987
Dr12366.1	Dr18621.1	1.2144	0.3825	0.31497
Dr12365.1	Dr18621.1	1.3413	0.4128	0.307761
Dr12365.1	Dr12366.1	0.1831	0.0547	0.298744
Dr18621.1	Dr13427.1	2.058	0.6012	0.292128
Dr18621.1	Dr15823.1	2.3764	0.6674	0.280845
Dr16745.1	Dr18621.1	2.5712	0.7192	0.279714
Dr18621.1	Dr06727.1	2.4411	0.6454	0.264389
Dr16745.1	Dr17083.1	2.8071	0.71	0.25293
Dr16745.1	Dr15822.1	3.0787	0.7159	0.232533
Dr12366.1	Dr17083.1	3.8889	0.6539	0.168145
Dr13676.1	Dr13679.1	0.2276	0.1532	0.673111
Dr04825.1	Dr04840.1	0.251	0.1429	0.569323
Dr04833.1	Dr04840.1	0.2554	0.1163	0.455364
Dr04825.1	Dr04833.1	0.2966	0.1333	0.449427
Dr13470.1	Dr13461.1	0.2382	0.185	0.776658
Dr13465.1	Dr13460.1	0.239	0.1681	0.703347
Dr13470.1	Dr13465.1	0.3038	0.2124	0.699144
Dr13470.1	Dr13460.1	0.2907	0.1868	0.642587
Dr13468.1	Dr13461.1	0.3033	0.192	0.633037
Dr13468.1	Dr13465.1	0.3044	0.1889	0.620565
Dr13468.1	Dr13460.1	0.32	0.1976	0.6175
Dr13470.1	Dr13463.1	0.3051	0.1658	0.543428
Dr13470.1	Dr13464.1	0.3051	0.1658	0.543428
Dr13465.1	Dr13461.1	0.3551	0.1882	0.529992
Dr13468.1	Dr13470.1	0.2127	0.1118	0.525623
Dr13468.1	Dr13463.1	0.3943	0.1779	0.451179
Dr13468.1	Dr13464.1	0.3943	0.1779	0.451179
Dr13465.1	Dr13463.1	0.4273	0.1907	0.446291
Dr13465.1	Dr13464.1	0.4273	0.1907	0.446291
Dr13460.1	Dr13463.1	0.2617	0.1142	0.436378
Dr13460.1	Dr13464.1	0.2617	0.1142	0.436378
Dr13461.1	Dr13463.1	0.2909	0.1171	0.402544
Dr13461.1	Dr13464.1	0.2909	0.1171	0.402544
Dr13460.1	Dr13461.1	0.2697	0.1042	0.386355
Dr11472.1	Dr22121.1	0.1909	0.1756	0.919853
Dr22118.1	Dr22121.1	0.1299	0.1133	0.872209
Dr22118.1	Dr22114.1	0.1112	0.0872	0.784173
Dr11472.1	Dr13702.1	0.2449	0.1888	0.770927
Dr11472.1	Dr22114.1	0.1988	0.1529	0.769115
Dr13702.1	Dr12975.1	0.3132	0.24	0.766284
Dr22114.1	Dr22121.1	0.079	0.0601	0.760759
Dr12975.1	Dr22121.1	0.1367	0.102	0.746159
Dr13702.1	Dr13703.1	0.2407	0.1794	0.745326
Dr12979.1	Dr12984.1	0.141	0.1039	0.736879
Dr11472.1	Dr12975.1	0.1997	0.146	0.731097
Dr13689.1	Dr22121.1	0.2494	0.1805	0.723737
Dr13701.1	Dr22121.1	0.1791	0.1289	0.71971
Dr11472.1	Dr13701.1	0.2069	0.1475	0.712905
Dr22118.1	Dr12984.1	0.1327	0.0936	0.70535
Dr13689.1	Dr22114.1	0.2354	0.1632	0.693288
Dr13689.1	Dr11472.1	0.2093	0.1433	0.684663
Dr13696.1	Dr12975.1	0.2678	0.1825	0.681479
Dr13698.1	Dr12975.1	0.2346	0.1572	0.670077
Dr12977.1	Dr22121.1	0.1786	0.1193	0.667973
Dr13696.1	Dr13695.1	0.2717	0.1813	0.66728
Dr13702.1	Dr22121.1	0.344	0.2289	0.665407
Dr13696.1	Dr22121.1	0.2852	0.1889	0.662342
Dr13698.1	Dr22121.1	0.2591	0.1715	0.661907
Dr13698.1	Dr13701.1	0.2357	0.1536	0.651676
Dr13689.1	Dr12975.1	0.2365	0.1529	0.646512
Dr22116.1	Dr12984.1	0.2265	0.1459	0.64415
Dr11472.1	Dr12983.1	0.2564	0.1648	0.642746
Dr11472.1	Dr22118.1	0.1798	0.1154	0.641824
Dr13698.1	Dr22114.1	0.2533	0.1624	0.641137
Dr13702.1	Dr22118.1	0.3125	0.1997	0.63904
Dr12979.1	Dr22121.1	0.1899	0.1195	0.629279
Dr13696.1	Dr22114.1	0.2801	0.1758	0.627633
Dr13689.1	Dr13696.1	0.3003	0.1879	0.625708
Dr13689.1	Dr13695.1	0.2778	0.1726	0.62131
Dr12975.1	Dr13695.1	0.1743	0.1074	0.616179
Dr12977.1	Dr22114.1	0.1462	0.09	0.615595
Dr13689.1	Dr12979.1	0.241	0.1483	0.615353
Dr11472.1	Dr13695.1	0.2462	0.1503	0.610479
Dr13698.1	Dr13696.1	0.2394	0.1458	0.609023
Dr13698.1	Dr22118.1	0.1945	0.1182	0.607712
Dr13696.1	Dr13702.1	0.3502	0.2122	0.605939
Dr13689.1	Dr22116.1	0.2371	0.1428	0.602278
Dr13702.1	Dr22114.1	0.3589	0.2138	0.595709
Dr13698.1	Dr22116.1	0.1977	0.1176	0.594841
Dr22116.1	Dr13701.1	0.2092	0.1242	0.59369
Dr13702.1	Dr13695.1	0.3775	0.2239	0.593113
Dr12977.1	Dr12975.1	0.1905	0.1128	0.592126
Dr13698.1	Dr13702.1	0.3265	0.1933	0.592037
Dr13689.1	Dr12982.1	0.3047	0.1797	0.58976
Dr13689.1	Dr12983.1	0.3094	0.1822	0.588882
Dr13702.1	Dr13701.1	0.4167	0.2453	0.588673
Dr22116.1	Dr12975.1	0.1773	0.1037	0.584884
Dr22116.1	Dr22121.1	0.2271	0.1328	0.584764
Dr13689.1	Dr13698.1	0.2509	0.146	0.581905
Dr13702.1	Dr22116.1	0.3482	0.2023	0.580988
Dr11472.1	Dr13696.1	0.2318	0.1342	0.578947
Dr13701.1	Dr22114.1	0.1641	0.0946	0.576478
Dr22116.1	Dr22114.1	0.2136	0.1229	0.575375
Dr13696.1	Dr13701.1	0.3158	0.1811	0.573464
Dr13698.1	Dr11472.1	0.1914	0.1095	0.5721
Dr13698.1	Dr12983.1	0.3089	0.1761	0.570087
Dr13689.1	Dr13701.1	0.2506	0.1427	0.569433
Dr22118.1	Dr12975.1	0.1396	0.0794	0.568768
Dr12975.1	Dr22114.1	0.1289	0.0732	0.567882
Dr13703.1	Dr12984.1	0.2437	0.1381	0.56668
Dr13702.1	Dr12984.1	0.3683	0.2084	0.565843
Dr13701.1	Dr12983.1	0.2005	0.1134	0.565586
Dr13694.1	Dr13702.1	0.3869	0.2186	0.565004
Dr22114.1	Dr13695.1	0.1221	0.0689	0.564292
Dr22118.1	Dr13695.1	0.2008	0.1129	0.562251
Dr13696.1	Dr22118.1	0.2653	0.1488	0.560874
Dr13702.1	Dr12979.1	0.3749	0.2101	0.560416
Dr11472.1	Dr12979.1	0.2177	0.1216	0.558567
Dr13689.1	Dr22118.1	0.2375	0.1325	0.557895
Dr22116.1	Dr12983.1	0.2482	0.137	0.551974
Dr13689.1	Dr12984.1	0.3068	0.1693	0.551825
Dr12984.1	Dr22121.1	0.2613	0.1441	0.551473
Dr22118.1	Dr12977.1	0.1064	0.0584	0.548872
Dr13701.1	Dr13695.1	0.2097	0.1141	0.544111
Dr12984.1	Dr12975.1	0.2806	0.1523	0.542766
Dr13702.1	Dr12977.1	0.3853	0.208	0.539839
Dr13696.1	Dr12982.1	0.2986	0.1607	0.538178
Dr11472.1	Dr12982.1	0.2689	0.1446	0.537746
Dr13703.1	Dr22114.1	0.2566	0.1379	0.537412
Dr22116.1	Dr12977.1	0.1961	0.1052	0.536461
Dr12975.1	Dr12982.1	0.18	0.0964	0.535556
Dr13703.1	Dr22121.1	0.2796	0.1494	0.534335
Dr13698.1	Dr13695.1	0.2836	0.1514	0.53385
Dr12979.1	Dr22114.1	0.1927	0.1026	0.532434
Dr13702.1	Dr12982.1	0.3952	0.2088	0.52834
Dr22118.1	Dr13701.1	0.2037	0.1061	0.520864
Dr13698.1	Dr12977.1	0.2825	0.1454	0.51469
Dr12984.1	Dr13701.1	0.3275	0.1685	0.514504
Dr22118.1	Dr12983.1	0.1978	0.1012	0.511628
Dr13694.1	Dr22121.1	0.4013	0.2047	0.510092
Dr13689.1	Dr12977.1	0.3151	0.1604	0.509045
Dr22116.1	Dr12982.1	0.2452	0.1245	0.507749
Dr12977.1	Dr12984.1	0.1773	0.0882	0.497462
Dr13695.1	Dr22121.1	0.1745	0.0858	0.491691
Dr13694.1	Dr12975.1	0.4173	0.2042	0.489336
Dr12975.1	Dr13701.1	0.1589	0.0776	0.488357
Dr13689.1	Dr13702.1	0.4328	0.2113	0.488216
Dr22116.1	Dr13695.1	0.2793	0.1358	0.486216
Dr13701.1	Dr12982.1	0.222	0.1078	0.485586
Dr22118.1	Dr12982.1	0.2004	0.0972	0.48503
Dr13702.1	Dr12983.1	0.4578	0.2211	0.482962
Dr13703.1	Dr12975.1	0.292	0.1394	0.477397
Dr13698.1	Dr12982.1	0.3113	0.1482	0.476068
Dr12977.1	Dr13695.1	0.2081	0.0987	0.474291
Dr13689.1	Dr13703.1	0.2788	0.1322	0.474175
Dr13696.1	Dr12984.1	0.3557	0.1684	0.473433
Dr13696.1	Dr12983.1	0.3983	0.1863	0.467738
Dr12982.1	Dr22121.1	0.1564	0.0721	0.460997
Dr13698.1	Dr13703.1	0.2082	0.0959	0.460615
Dr13696.1	Dr12977.1	0.3593	0.1641	0.456721
Dr13703.1	Dr22118.1	0.2043	0.0933	0.456681
Dr12979.1	Dr12983.1	0.2631	0.12	0.4561
Dr12983.1	Dr22121.1	0.1458	0.066	0.452675
Dr13696.1	Dr12979.1	0.3178	0.143	0.449969
Dr13703.1	Dr13695.1	0.2936	0.1321	0.449932
Dr22116.1	Dr12979.1	0.1981	0.0891	0.449773
Dr12979.1	Dr12975.1	0.2249	0.1009	0.448644
Dr11472.1	Dr12984.1	0.2841	0.1251	0.440338
Dr12984.1	Dr13695.1	0.2985	0.1313	0.439866
Dr13698.1	Dr12984.1	0.305	0.1338	0.438689
Dr11472.1	Dr12977.1	0.2994	0.1312	0.43821
Dr13694.1	Dr13701.1	0.4196	0.1828	0.435653
Dr22116.1	Dr22118.1	0.1405	0.0612	0.435587
Dr12984.1	Dr22114.1	0.2588	0.1118	0.431994
Dr13694.1	Dr22118.1	0.4048	0.1748	0.431818
Dr12979.1	Dr13701.1	0.2839	0.1219	0.429377
Dr12979.1	Dr12977.1	0.1929	0.081	0.419907
Dr13698.1	Dr12979.1	0.2739	0.1148	0.419131
Dr12977.1	Dr13701.1	0.2648	0.1106	0.417674
Dr13703.1	Dr12982.1	0.3035	0.1265	0.416804
Dr13703.1	Dr12983.1	0.3561	0.1478	0.415052
Dr13694.1	Dr12983.1	0.4905	0.2033	0.414475
Dr13694.1	Dr12979.1	0.4408	0.1815	0.411751
Dr13703.1	Dr12979.1	0.2437	0.0994	0.407879
Dr12975.1	Dr12983.1	0.2058	0.0839	0.407677
Dr13698.1	Dr13694.1	0.3731	0.1519	0.407129
Dr12979.1	Dr22118.1	0.0898	0.0365	0.406459
Dr11472.1	Dr22116.1	0.2462	0.0991	0.402518
Dr12977.1	Dr12983.1	0.2713	0.1087	0.400663
Dr13694.1	Dr22114.1	0.4375	0.1752	0.400457
Dr13694.1	Dr13703.1	0.3448	0.1375	0.398782
Dr12979.1	Dr13695.1	0.2616	0.1043	0.3987
Dr13694.1	Dr22116.1	0.4042	0.1587	0.392627
Dr13703.1	Dr13701.1	0.3222	0.1262	0.391682
Dr13696.1	Dr22116.1	0.3641	0.1398	0.38396
Dr13694.1	Dr13695.1	0.4461	0.1697	0.380408
Dr13689.1	Dr13694.1	0.5126	0.1914	0.373391
Dr12984.1	Dr12983.1	0.367	0.136	0.370572
Dr13694.1	Dr12982.1	0.4451	0.163	0.36621
Dr12984.1	Dr12982.1	0.2979	0.1088	0.365223
Dr12982.1	Dr13695.1	0.1607	0.0586	0.364655
Dr13694.1	Dr12977.1	0.4791	0.1743	0.363807
Dr13703.1	Dr12977.1	0.3212	0.1166	0.363014
Dr13703.1	Dr22116.1	0.2598	0.0929	0.357583
Dr12977.1	Dr12982.1	0.2395	0.0848	0.354071
Dr12983.1	Dr13695.1	0.2416	0.0841	0.348096
Dr13696.1	Dr13703.1	0.3181	0.1105	0.347375
Dr13696.1	Dr13694.1	0.4475	0.1493	0.333631
Dr11472.1	Dr13703.1	0.2116	0.0703	0.332231
Dr11472.1	Dr13694.1	0.4073	0.1343	0.329732
Dr22114.1	Dr12982.1	0.1557	0.0511	0.328195
Dr13694.1	Dr12984.1	0.4904	0.1554	0.316884
Dr12983.1	Dr12982.1	0.2477	0.0735	0.29673
Dr12979.1	Dr12982.1	0.2611	0.0765	0.292991
Dr12983.1	Dr22114.1	0.1396	0.0408	0.292264

## Sheet: Sheet2
ks	Ka/ks
0.0627	0.173844
0.0687	0.826783
0.0702	0.579772
0.079	0.760759
0.0852	0.433099
0.0898	0.406459
0.1016	0.651575
0.1064	0.548872
0.1112	0.784173
0.1221	0.564292
0.1289	0.567882
0.1299	0.872209
0.1307	0.791125
0.1327	0.70535
0.1361	1.04409
0.1367	0.746159
0.1396	0.568768
0.1396	0.292264
0.1405	0.435587
0.141	0.736879
0.1434	0.661088
0.1447	0.81548
0.1458	0.452675
0.1462	0.615595
0.1477	0.889641
0.1494	0.781794
0.1535	0.650814
0.1553	0.880876
0.1557	0.328195
0.1564	0.460997
0.1589	0.488357
0.1607	0.364655
0.1616	0.920792
0.1628	0.35688
0.1641	0.576478
0.1736	0.343318
0.1738	0.349252
0.1742	0.307118
0.1743	0.616179
0.1745	0.491691
0.1746	0.727377
0.1759	0.340534
0.1773	0.584884
0.1773	0.497462
0.1777	1.03658
0.1786	0.667973
0.1791	0.71971
0.1798	0.641824
0.18	0.535556
0.1811	0.327443
0.1831	0.298744
0.1858	0.390743
0.1874	0.46158
0.1887	0.316905
0.1899	0.629279
0.1905	0.592126
0.1909	0.919853
0.1909	0.256679
0.1914	0.5721
0.1927	0.532434
0.1929	0.419907
0.1945	0.607712
0.1946	0.569887
0.1946	0.338643
0.1961	0.536461
0.1971	0.583968
0.1977	0.594841
0.1978	0.511628
0.1981	0.449773
0.1988	0.769115
0.1997	0.731097
0.2004	0.48503
0.2005	0.565586
0.2005	0.505736
0.2008	0.562251
0.2014	0.896226
0.2026	0.695953
0.2029	0.642188
0.2037	0.520864
0.2043	0.456681
0.2058	0.407677
0.2069	0.712905
0.2081	0.474291
0.2082	0.460615
0.2092	0.59369
0.2093	0.684663
0.2097	1.04864
0.2097	0.544111
0.2104	0.289924
0.2116	0.332231
0.2117	0.369391
0.2127	0.525623
0.2132	0.301595
0.2136	0.575375
0.2145	0.731935
0.2164	0.489372
0.2177	0.558567
0.2204	0.567604
0.222	0.485586
0.2222	0.522052
0.2239	0.694953
0.2243	0.68346
0.2249	0.448644
0.2259	0.509517
0.2265	0.64415
0.2271	0.584764
0.2276	0.673111
0.2301	0.528031
0.2318	0.578947
0.2319	0.324709
0.2334	0.581834
0.2346	0.670077
0.2352	0.657738
0.2354	0.693288
0.2357	0.651676
0.2365	0.646512
0.2368	0.593328
0.2371	0.602278
0.2375	0.557895
0.2382	0.776658
0.239	0.703347
0.2394	0.609023
0.2395	0.354071
0.2403	0.598835
0.2407	0.745326
0.241	0.615353
0.2416	0.348096
0.2423	0.896409
0.2429	0.356114
0.2432	0.606086
0.2437	0.56668
0.2437	0.407879
0.2449	0.770927
0.2452	0.507749
0.2462	0.610479
0.2462	0.402518
0.2468	0.742707
0.2477	0.29673
0.2482	0.831587
0.2482	0.551974
0.2485	0.631791
0.2488	1.00161
0.2494	0.723737
0.2504	0.513978
0.2506	0.569433
0.2507	0.773434
0.2507	0.266055
0.2508	0.681021
0.2509	0.581905
0.251	0.68008
0.251	0.569323
0.2533	0.641137
0.254	0.842913
0.2541	0.728453
0.2554	0.455364
0.2564	0.642746
0.2566	0.537412
0.2586	0.612916
0.2588	0.431994
0.2591	0.661907
0.2598	0.357583
0.2601	0.792772
0.2601	0.705882
0.2611	0.292991
0.2613	0.551473
0.2614	0.821729
0.2616	0.3987
0.2617	0.436378
0.2617	0.436378
0.2631	0.4561
0.2648	0.674849
0.2648	0.417674
0.2653	0.826611
0.2653	0.560874
0.2664	0.556306
0.2678	0.681479
0.2689	0.537746
0.2697	0.386355
0.2713	0.400663
0.2717	0.66728
0.2739	0.419131
0.2744	0.742711
0.2778	0.62131
0.2787	0.381055
0.2788	0.474175
0.2793	0.486216
0.2796	0.534335
0.2801	0.682256
0.2801	0.627633
0.2805	0.326203
0.2806	0.542766
0.2825	0.556106
0.2825	0.51469
0.2836	0.53385
0.2839	0.429377
0.2841	0.440338
0.2852	0.662342
0.2861	0.596295
0.2861	0.471863
0.2879	0.929142
0.2879	0.703717
0.2907	0.642587
0.2908	0.536451
0.2909	0.402544
0.2909	0.402544
0.292	0.477397
0.2936	0.449932
0.2955	0.361083
0.2966	0.449427
0.2979	0.365223
0.2982	0.782696
0.2985	0.439866
0.2986	0.538178
0.2994	0.43821
0.3003	0.625708
0.3016	0.688329
0.3033	0.633037
0.3035	0.416804
0.3038	0.699144
0.3044	0.620565
0.3047	0.58976
0.305	0.438689
0.3051	0.543428
0.3051	0.543428
0.3061	0.826854
0.3068	0.551825
0.3089	0.570087
0.3094	0.588882
0.3101	0.732989
0.3113	0.476068
0.3118	0.716485
0.3125	0.63904
0.3127	0.730732
0.3128	0.269821
0.3129	0.698626
0.3132	0.766284
0.3139	0.662313
0.3151	0.509045
0.3158	0.573464
0.3176	0.654912
0.3178	0.449969
0.3181	0.347375
0.3184	0.631595
0.3191	0.739267
0.32	0.6175
0.3206	0.33874
0.3208	0.836658
0.3212	0.363014
0.3217	0.706248
0.3218	0.230578
0.3222	0.391682
0.3249	0.752539
0.3257	0.347559
0.3265	0.592037
0.3275	0.514504
0.3282	0.393662
0.3318	0.632007
0.3338	0.590473
0.336	0.648512
0.3361	0.567688
0.3379	0.622965
0.3381	0.789116
0.344	0.665407
0.3448	0.398782
0.3453	0.668983
0.3468	0.539792
0.3473	0.602073
0.3482	0.580988
0.3502	0.605939
0.3551	0.529992
0.3551	0.355956
0.3557	0.473433
0.3561	0.415052
0.3584	0.600725
0.3589	0.595709
0.3593	0.456721
0.361	0.317452
0.3622	0.577581
0.3635	0.255296
0.3641	0.38396
0.3649	0.415456
0.3653	0.581166
0.3653	0.33452
0.3666	0.482815
0.367	0.370572
0.3683	0.565843
0.3695	0.618945
0.3731	0.407129
0.3736	0.616435
0.3749	0.560416
0.3749	0.554281
0.376	0.701862
0.3761	0.552779
0.3775	0.593113
0.3787	0.227621
0.3807	0.263462
0.3815	0.507208
0.3823	0.466126
0.3832	0.314457
0.3853	0.539839
0.3869	0.565004
0.3912	0.627045
0.3919	0.691758
0.3943	0.451179
0.3943	0.451179
0.3952	0.52834
0.3958	0.455533
0.3983	0.467738
0.401	0.246883
0.4013	0.510092
0.4042	0.392627
0.4048	0.431818
0.4073	0.329732
0.4107	0.195763
0.4167	0.588673
0.4173	0.489336
0.419	0.497375
0.4191	0.228346
0.4196	0.435653
0.42	0.423571
0.4209	0.221193
0.4214	0.191742
0.4235	0.501771
0.4273	0.446291
0.4273	0.446291
0.4328	0.488216
0.4362	0.395461
0.4367	0.604534
0.4375	0.400457
0.4382	0.376769
0.4385	0.66545
0.4408	0.411751
0.4429	0.217882
0.4439	0.396035
0.4451	0.36621
0.4461	0.380408
0.4472	0.381038
0.4475	0.333631
0.4492	0.793633
0.4494	0.190699
0.4513	0.370485
0.4578	0.482962
0.4608	0.782769
0.4643	0.379065
0.4656	0.277706
0.4745	0.634352
0.4747	0.824521
0.4781	0.168793
0.4791	0.363807
0.4813	0.817162
0.4824	0.271144
0.4836	0.230356
0.4904	0.316884
0.4905	0.414475
0.4961	0.314453
0.4994	0.238486
0.5087	0.580892
0.5088	0.337264
0.5126	0.373391
0.5129	0.230844
0.5147	0.300369
0.5178	0.227501
0.5206	0.265463
0.5232	0.2112
0.5247	0.680389
0.5323	0.774375
0.5358	0.212393
0.5392	0.245178
0.5405	0.308973
0.5405	0.217576
0.5409	0.334997
0.5419	0.30799
0.5455	0.617965
0.5491	0.434347
0.5519	0.212539
0.5556	0.534737
0.5575	0.234081
0.5605	0.556824
0.5607	0.533262
0.5612	0.297042
0.5642	0.243708
0.5671	0.651208
0.5679	0.670188
0.5707	0.187664
0.5709	0.298126
0.5716	0.177047
0.5741	0.410033
0.5742	0.694357
0.5829	0.66598
0.5925	0.33097
0.5926	0.599899
0.5938	0.234254
0.596	0.213255
0.6032	0.686671
0.6043	0.212974
0.6151	0.633068
0.6162	0.820675
0.6164	0.233777
0.6234	0.210138
0.626	0.476198
0.6264	0.2053
0.6318	0.181228
0.6405	0.380016
0.642	0.772586
0.6464	0.342822
0.648	0.778395
0.6788	0.364319
0.6798	0.531186
0.6804	0.244562
0.7206	0.318207
0.7226	0.516607
0.7317	0.32896
0.7452	0.322195
0.7641	0.493653
0.7838	0.293697
0.806	0.339082
0.834	0.53765
0.8513	0.340421
0.8877	0.506477
0.9236	0.475855
0.9295	0.538999
0.9331	0.580967
0.9512	0.505677
0.985	0.319492
0.9976	0.306736
1.0033	0.618459
1.013	0.722014
1.0293	0.531332
1.0387	0.53307
1.0392	0.563125
1.0421	0.640725
1.0436	0.506995
1.0438	0.491569
1.044	0.276724
1.048	0.314408
1.048	0.28521
1.0517	0.321004
1.0577	0.499007
1.058	0.469565
1.0679	0.273808
1.0729	0.556995
1.0906	0.442509
1.0923	0.312643
1.0951	0.534472
1.1053	0.275129
1.1077	0.350546
1.1107	0.484469
1.1163	0.474066
1.1293	0.630302
1.137	0.451539
1.1383	0.335676
1.1393	0.477223
1.1404	0.263416
1.1468	0.4673
1.1543	0.254267
1.1626	0.287373
1.1777	0.4547
1.1988	0.46046
1.1988	0.43652
1.2077	0.501366
1.2144	0.31497
1.2237	0.231266
1.2274	0.516458
1.2325	0.475538
1.2349	0.42546
1.2506	0.408524
1.2562	0.396911
1.2589	0.265708
1.2595	0.398412
1.2618	0.5
1.263	0.306492
1.2656	0.403208
1.2688	0.261428
1.2812	0.322666
1.2986	0.400431
1.303	0.405449
1.3043	0.242812
1.3095	0.442001
1.3095	0.272547
1.3168	0.412363
1.3287	0.402423
1.3299	0.390631
1.3413	0.307761
1.3449	0.275783
1.3454	0.353724
1.3512	0.294035
1.3543	0.312708
1.3545	0.287634
1.368	0.320102
1.369	0.273338
1.3823	0.316719
1.3844	0.35091
1.3926	0.366509
1.398	0.39392
1.4019	0.39689
1.402	0.338516
1.4074	0.397257
1.4165	0.371197
1.4174	0.292507
1.4282	0.388881
1.4285	0.274344
1.4293	0.393479
1.4298	0.394181
1.441	0.224636
1.456	0.272596
1.4581	0.260339
1.4594	0.289434
1.4654	0.255152
1.4659	0.212497
1.466	0.287722
1.4829	0.268595
1.4838	0.276789
1.4926	0.423623
1.4998	0.420056
1.5043	0.28126
1.5053	0.255697
1.5072	0.376659
1.5079	0.206711
1.5108	0.381983
1.5135	0.266997
1.5158	0.399591
1.5224	0.267472
1.5295	0.353776
1.5459	0.241866
1.5503	0.346449
1.5565	0.296627
1.5584	0.267325
1.5591	0.373036
1.5651	0.369944
1.5801	0.258908
1.5974	0.26011
1.6001	0.268296
1.6056	0.181241
1.6057	0.227004
1.6094	0.189263
1.6124	0.369449
1.6203	0.369499
1.6238	0.252925
1.6399	0.33813
1.6528	0.371491
1.6624	0.251083
1.6913	0.230178
1.6956	0.235905
1.7116	0.317714
1.7227	0.389389
1.723	0.317702
1.7261	0.35641
1.7363	0.339112
1.7406	0.307825
1.7495	0.243555
1.7497	0.320684
1.7578	0.2275
1.7596	0.353319
1.7648	0.37976
1.7772	0.263054
1.7787	0.225727
1.7805	0.296658
1.7865	0.328855
1.7887	0.225806
1.7912	0.271996
1.7993	0.325515
1.7998	0.248416
1.8113	0.278253
1.8235	0.226378
1.8269	0.276479
1.8286	0.210762
1.8409	0.220218
1.8428	0.237845
1.8847	0.221202
1.8954	0.260842
1.9032	0.319987
1.9032	0.204813
1.9065	0.200525
1.9084	0.292496
1.9297	0.324506
1.9354	0.215098
1.9363	0.35165
1.9474	0.204221
1.9652	0.209851
1.9993	0.193868
2.0102	0.243906
2.0383	0.199333
2.0457	0.199149
2.0554	0.19096
2.058	0.292128
2.0613	0.277204
2.2295	0.326261
2.2432	0.196728
2.2834	0.220723
2.296	0.181577
2.3261	0.180646
2.3764	0.280845
2.4411	0.264389
2.5712	0.279714
2.728	0.158138
2.8071	0.25293
2.9563	0.136048
3.0787	0.232533
3.1818	0.124301
3.8889	0.168145
5.7403	0.0857272
