# Supplementary material for: Genome-Wide Identification and Evolutionary Analysis of NBS-LRR Genes From Dioscorea rotundata
Source: Front Genet. 2020 May 7;11:484. doi: 10.3389/fgene.2020.00484 (PMC7224235; doi:10.3389/fgene.2020.00484)
Supplement: TABLE S5 — Expression of NBS-LRR genes in the four Dioscorea rotundata tissues. [file Table_5.XLS]

## Sheet: Table S2
Table S5. Expression of NBS-LRR genes in the four Dioscorea rotundata tissues.
gene name	Flower	Leaf	Tuber	Stem
Dr17083.1	0	0	0	0
Dr15207.1	0.166236	0	0.0346696	0
Dr15208.1	0.0388776	0	0.0724067	0
Dr16719.1	1.4021	0.159103	7.45753	2.72271
Dr16718.1	0.0469473	0.280727	0.0871681	0.55408
Dr16717.1	0.339326	0.863115	0.465828	2.15277
Dr16715.1	21.1464	0.787283	12.7895	7.74561
Dr16712.1	3.74029	6.06576	6.95872	8.53143
Dr17357.1	1.34459	0.946856	4.37018	5.4605
Dr17359.1	0	0	0	0
Dr19875.1	0	0	0	0.593101
Dr03747.1	0.30074	0.295225	0.634974	0.2432
Dr03823.1	0.0430216	0	0.201645	0.0557361
Dr02602.1	0.417939	0.73543	0.0412324	0.456069
Dr16746.1	4.28523	13.545	10.7583	9.19395
Dr16745.1	12.1641	16.8511	7.39441	7.47147
Dr16744.1	2.62244	4.41535	9.58105	1.76111
Dr15934.1	0.842836	5.71754	8.73472	3.02424
Dr22114.1	0.201337	2.05141	3.71079	2.72799
Dr22116.1	0.487727	4.43934	14.9674	5.5194
Dr22118.1	0	1.10773	2.69255	0.370028
Dr22121.1	1.611	1.95887	1.60756	0.313862
Dr12955.1	0.615663	0.241594	0.0660569	0.77339
Dr12975.1	1.07344	4.2399	3.51071	1.59009
Dr12977.1	0.625298	2.01674	12.5182	3.62501
Dr12978.1	10.1321	3.05629	79.4438	3.49707
Dr12979.1	0.360364	2.36586	1.24047	2.57094
Dr12982.1	0.026947	0	1.05873	0.0700022
Dr12983.1	1.70587	10.359	0.962486	3.51726
Dr12984.1	8.08051	9.83756	86.9668	8.49988
Dr12985.1	43.1201	13.5277	109.167	25.1379
Dr13703.1	0	0	0.0577792	0.483005
Dr13702.1	0.0965346	0	0	0
Dr13701.1	1.56351	0.359519	2.4385	0.236829
Dr13699.1	0	0	0	0
Dr13698.1	0	0	0	0
Dr13696.1	1.12033	1.71255	1.01161	1.42403
Dr13695.1	12.5626	14.1351	9.8109	21.11
Dr13694.1	12.6859	20.7722	3.14619	18.1833
Dr13693.1	0	0	0	0
Dr13692.1	0	0	0	0.261984
Dr13690.1	13.3954	33.9705	5.53171	11.2322
Dr13689.1	11.8339	133.949	71.8204	36.9668
Dr13679.1	2.39185	34.3876	9.05295	7.50172
Dr13676.1	0.647034	0.88813	1.7887	0.182804
Dr20028.1	6.06084	21.4527	35.0998	14.6358
Dr13472.1	6.77198	11.9176	85.8099	18.8905
Dr13470.1	1.31084	0.0813863	0.838548	0.482079
Dr13468.1	0.417545	0.13695	9.95282	1.50383
Dr13465.1	0.239096	0.485159	0.146161	0.530908
Dr13464.1	0	0	0	0
Dr13463.1	0	0	0	0
Dr13461.1	0.705495	0.257509	0.293409	0.780298
Dr13460.1	2.32575	2.28744	3.60451	18.6945
Dr13427.1	2.43296	21.0854	12.6534	5.22827
Dr13423.1	0.693338	0.839341	1.53179	0.367634
Dr13422.1	2.16387	5.32725	9.07755	4.41541
Dr18435.1	1.29928	10.8908	5.63857	4.25102
Dr11472.1	53.9235	35.2692	0.772312	55.3722
Dr08423.1	10.7486	9.83601	9.67045	8.4672
Dr12225.1	0	0	0	0
Dr06256.1	0	0	0	0
Dr14753.1	1.53095	1.16322	4.13491	1.87665
Dr15123.1	0.841279	1.12088	7.22783	5.3616
Dr08535.1	0	0.337019	0.565871	0.660408
Dr18401.1	0	0.492562	2.92831	0.394189
Dr18402.1	0	0	0	0
Dr18405.1	0	10.8974	0.0696658	5.27046
Dr18407.1	2.26658	10.3818	14.4858	8.90993
Dr18414.1	1.8481	2.99297	3.77278	2.41346
Dr18417.1	0.120068	7.15517	4.61733	4.4301
Dr22019.1	6.97095	20.4458	25.1981	13.3195
Dr22021.1	0	0.516012	4.56613	1.86881
Dr22025.1	0	0	0	0
Dr18372.1	0	0.611251	0	0
Dr18375.1	0	0	0	0
Dr18376.1	0.825952	2.0639	3.68143	0.627861
Dr18377.1	6.17638	12.7607	8.19046	8.10849
Dr12039.1	0.216004	0.676953	6.65964	1.87794
Dr12034.1	7.29927	16.3352	24.2902	7.9165
Dr12013.1	5.40708	2.58526	4.90417	4.54103
Dr12008.1	1.49856	2.60954	6.14107	6.76697
Dr00614.1	3.91986	0.753402	32.1712	4.02959
Dr00597.1	0	0	0	0
Dr03139.1	0.342884	0.415951	4.63962	2.05498
Dr03137.1	0.809068	0.874495	1.56304	15.452
Dr04786.1	0.0523199	0.0515627	0	0.475526
Dr04787.1	1.57143	21.5788	10.097	3.16259
Dr04806.1	1.13518	1.23729	2.00837	1.35632
Dr04825.1	11.1714	43.5685	45.2959	41.0586
Dr04833.1	0.264379	0.104237	0.395784	0.377648
Dr04835.1	0	0	0	0
Dr04837.1	0	0	0	0
Dr04839.1	4.77253	54.2818	109.257	20.5907
Dr04840.1	4.77253	54.2818	109.257	20.5907
Dr04766.1	0	0	0	0
Dr07827.1	0	0	2.03761	0
Dr07824.1	0.0309725	0	2.60362	0.120921
Dr07804.1	0.487842	0	3.73114	0
Dr07803.1	1.32085	8.91868	0	3.24841
Dr07800.1	0	0	0	0
Dr07798.1	0.085472	1.35981	0.953711	1.90158
Dr16097.1	24.4651	72.169	46.6755	41.0939
Dr06568.1	1.25295	2.19162	4.80803	1.63514
Dr17224.1	0	0.773119	0	0
Dr17225.1	0	0	1.6079	0.149997
Dr08231.1	8.30818	23.0416	2.57022	7.70456
Dr00130.1	4.95603	14.9515	17.907	13.0999
Dr15823.1	0	1.6172	4.38484	1.168
Dr15822.1	0.420596	0.16498	9.82712	0.326214
Dr20141.1	0	0	0.247365	0.0343316
Dr20142.1	0	0	0	0
Dr20144.1	0.0900527	0.0592886	0.280474	0.156186
Dr20145.1	4.45091	14.7958	5.14306	3.9487
Dr20146.1	2.1732	7.55371	19.0064	6.95171
Dr20147.1	1.03309	0.220346	0.156658	0.761956
Dr22335.1	0.320989	0.135342	0.773319	0.0891714
Dr20555.1	0	7.3103	16.6681	2.23343
Dr20550.1	13.9569	20.2264	13.0939	9.12217
Dr20549.1	0	0	0	0
Dr19142.1	0.101517	0.600035	6.08141	3.09637
Dr19140.1	0.44455	0.333837	2.26247	1.09759
Dr19137.1	1.46092	0.424351	3.67846	0.434889
Dr19133.1	0.537885	0.335186	1.48226	0.22077
Dr23447.1	0	0	0	2.54434
Dr15944.1	7.11512	6.55755	9.44411	1.6843
Dr15941.1	2.30602	0.20476	3.41974	1.14476
Dr22837.1	18.8925	22.4022	106.788	23.2044
Dr22836.1	5.70506	5.56687	32.2464	5.33002
Dr22835.1	10.6319	10.3673	7.43487	8.96947
Dr22834.1	2.26095	6.35427	1.49536	1.8415
Dr15852.1	1.08433	0.18796	1.05034	0
Dr06113.1	1.05576	0.844817	1.21053	0.784481
Dr21013.1	2.69549	0.0684221	1.93401	0.360395
Dr08710.1	7.6794	14.8	38.6061	6.27302
Dr19501.1	2.18382	0.95397	2.48345	1.25601
Dr04353.1	0.824274	0.0901033	0	2.01843
Dr14003.1	0.0613492	0	0	0.158497
Dr14004.1	0.47596	0.0445901	0.46721	0.264412
Dr14005.1	0.747042	0.183324	0.14021	2.99623
Dr14007.1	0.167289	0	0	0.464947
Dr04419.1	1.71605	2.33134	4.52436	0.255926
Dr04418.1	0.944601	0.25451	1.98158	1.60542
Dr16861.1	0.258913	0.469508	3.66153	1.72746
Dr16860.1	0.184218	0.16089	0.499075	0.450582
Dr21132.1	0.179321	1.14642	12.729	1.88839
Dr21133.1	4.44411	57.1623	31.8647	31.377
Dr21134.1	0.0326273	0.3872	0.426377	0.382445
Dr21135.1	0.425313	1.3378	8.93156	1.10189
Dr21136.1	4.05485	7.21597	41.9621	20.494
Dr10363.1	0	0	0.185003	0
Dr10364.1	6.52062	10.2773	21.2026	9.38744
Dr10365.1	2.1272	21.0624	9.30076	3.26174
Dr10367.1	0.621183	0.65858	27.5683	2.20565
Dr00986.1	0.100215	0.0327559	4.76856	0.215896
Dr02545.1	0.0224709	0.0219704	0.0845911	0.0144854
Dr18626.1	0	0	0	0
Dr18621.1	0	0.148856	0.349672	0.0489948
Dr06661.1	0.0334727	0	0	0.0436126
Dr06727.1	0.0483987	0.189776	0.212162	0.458649
Dr06729.1	3.38733	9.22865	1.33189	7.14911
Dr12365.1	0.727025	5.14924	6.04137	1.89346
Dr12366.1	0.315563	0.395214	2.25586	0.439677
Dr12467.1	0	0.0830543	0	0
Dr16528.1	0	0	0.108592	1.54827
Dr16523.1	0	0	0	0
Dr16522.1	0.0452372	0.0590933	0.170043	2.64876
